# Supplementary material for: Altered expression of vesicular trafficking machinery in prostate cancer affects lysosomal dynamics and provides insight into the underlying biology and disease progression
Source: Br J Cancer. 2024 Aug 31;131(8):1263–78. doi: 10.1038/s41416-024-02829-x (PMC11473802; doi:10.1038/s41416-024-02829-x)
Supplement: Supplementary file 2 — Supplementary Dataset 1 [file 41416_2024_2829_MOESM2_ESM.xlsx]

## Sheet: Co-expression Stats_Benign
var1	var2	cor	statistic	p	conf.low	conf.high	method
SPAG9	SPAG9	1	4.74531e+08	0	1	1	Pearson
SPAG9	PLEKHM2	0.26	1.87032	0.0673	-0.0184807	0.494128	Pearson
SPAG9	KLC1	-0.097	-0.686424	0.496	-0.360028	0.181054	Pearson
SPAG9	ARL8B	0.33	2.44969	0.0178	0.0597918	0.551026	Pearson
SPAG9	MAPK8IP3	-0.15	-1.10852	0.273	-0.41043	0.123232	Pearson
SPAG9	ARL8A	-0.47	-3.72861	0.000492	-0.655849	-0.221759	Pearson
SPAG9	KIF5A	0.63	5.70643	6.24e-07	0.428566	0.769103	Pearson
SPAG9	DYNC1I1	0.56	4.7957	1.5e-05	0.340566	0.723391	Pearson
SPAG9	ARF6	-0.36	-2.77163	0.00781	-0.580066	-0.102214	Pearson
SPAG9	KIF5C	-0.042	-0.295564	0.769	-0.311117	0.233802	Pearson
SPAG9	KIF5B	0.55	4.70817	2.02e-05	0.331452	0.718457	Pearson
SPAG9	KLC2	-0.22	-1.56158	0.125	-0.461393	0.0608354	Pearson
SPAG9	DYNC1H1	0.4	3.0558	0.0036	0.138826	0.604189	Pearson
SPAG9	DCTN1	0.62	5.64195	7.84e-07	0.422743	0.766182	Pearson
SPAG9	PLEKHM1	0.14	1.00845	0.318	-0.136991	0.398725	Pearson
PLEKHM2	SPAG9	0.26	1.87032	0.0673	-0.0184807	0.494128	Pearson
PLEKHM2	PLEKHM2	1	Inf	0	1	1	Pearson
PLEKHM2	KLC1	0.33	2.45908	0.0174	0.0610413	0.551898	Pearson
PLEKHM2	ARL8B	-0.25	-1.81189	0.076	-0.48806	0.026473	Pearson
PLEKHM2	MAPK8IP3	0.23	1.63932	0.107	-0.0501454	0.469791	Pearson
PLEKHM2	ARL8A	0.062	0.441715	0.661	-0.214198	0.329638	Pearson
PLEKHM2	KIF5A	0.1	0.730292	0.469	-0.175076	0.365389	Pearson
PLEKHM2	DYNC1I1	0.24	1.77959	0.0812	-0.0308962	0.48468	Pearson
PLEKHM2	ARF6	-0.36	-2.73203	0.00868	-0.576593	-0.0970475	Pearson
PLEKHM2	KIF5C	-0.13	-0.891842	0.377	-0.384891	0.152991	Pearson
PLEKHM2	KIF5B	0.13	0.96268	0.34	-0.143276	0.39332	Pearson
PLEKHM2	KLC2	0.52	4.26144	8.97e-05	0.283154	0.691643	Pearson
PLEKHM2	DYNC1H1	0.66	6.18732	1.12e-07	0.470092	0.789528	Pearson
PLEKHM2	DCTN1	0.61	5.48334	1.37e-06	0.408156	0.758803	Pearson
PLEKHM2	PLEKHM1	0.53	4.38621	5.95e-05	0.296942	0.699414	Pearson
KLC1	SPAG9	-0.097	-0.686424	0.496	-0.360028	0.181054	Pearson
KLC1	PLEKHM2	0.33	2.45908	0.0174	0.0610413	0.551898	Pearson
KLC1	KLC1	1	Inf	0	1	1	Pearson
KLC1	ARL8B	-0.62	-5.62454	8.34e-07	-0.765386	-0.42116	Pearson
KLC1	MAPK8IP3	0.76	8.21374	7.78e-11	0.611404	0.854109	Pearson
KLC1	ARL8A	-0.11	-0.786026	0.436	-0.37216	0.167469	Pearson
KLC1	KIF5A	0.011	0.0801043	0.936	-0.262384	0.283352	Pearson
KLC1	DYNC1I1	-0.013	-0.0906958	0.928	-0.284729	0.260989	Pearson
KLC1	ARF6	-0.41	-3.15788	0.00269	-0.612513	-0.151763	Pearson
KLC1	KIF5C	-0.42	-3.23786	0.00214	-0.618912	-0.161815	Pearson
KLC1	KIF5B	-0.37	-2.78414	0.00756	-0.581158	-0.103844	Pearson
KLC1	KLC2	0.12	0.828772	0.411	-0.161626	0.377323	Pearson
KLC1	DYNC1H1	-0.05	-0.35213	0.726	-0.318317	0.226234	Pearson
KLC1	DCTN1	-0.033	-0.234818	0.815	-0.303343	0.241901	Pearson
KLC1	PLEKHM1	0.32	2.40285	0.02	0.0535459	0.546647	Pearson
ARL8B	SPAG9	0.33	2.44969	0.0178	0.0597918	0.551026	Pearson
ARL8B	PLEKHM2	-0.25	-1.81189	0.076	-0.48806	0.026473	Pearson
ARL8B	KLC1	-0.62	-5.62454	8.34e-07	-0.765386	-0.42116	Pearson
ARL8B	ARL8B	1	Inf	0	1	1	Pearson
ARL8B	MAPK8IP3	-0.68	-6.495	3.7e-08	-0.801421	-0.494941	Pearson
ARL8B	ARL8A	0.079	0.558523	0.579	-0.198422	0.344245	Pearson
ARL8B	KIF5A	0.35	2.63465	0.0112	0.0842773	0.567934	Pearson
ARL8B	DYNC1I1	0.4	3.07678	0.00339	0.141494	0.605914	Pearson
ARL8B	ARF6	-0.068	-0.483123	0.631	-0.334837	0.208616	Pearson
ARL8B	KIF5C	0.24	1.72691	0.0904	-0.0381192	0.479128	Pearson
ARL8B	KIF5B	0.53	4.39221	5.83e-05	0.297598	0.699782	Pearson
ARL8B	KLC2	-0.066	-0.466098	0.643	-0.332702	0.210913	Pearson
ARL8B	DYNC1H1	-0.19	-1.35024	0.183	-0.438043	0.0899399	Pearson
ARL8B	DCTN1	0.14	0.965932	0.339	-0.142829	0.393705	Pearson
ARL8B	PLEKHM1	-0.31	-2.29687	0.0259	-0.536597	-0.0393546	Pearson
MAPK8IP3	SPAG9	-0.15	-1.10852	0.273	-0.41043	0.123232	Pearson
MAPK8IP3	PLEKHM2	0.23	1.63932	0.107	-0.0501454	0.469791	Pearson
MAPK8IP3	KLC1	0.76	8.21374	7.78e-11	0.611404	0.854109	Pearson
MAPK8IP3	ARL8B	-0.68	-6.495	3.7e-08	-0.801421	-0.494941	Pearson
MAPK8IP3	MAPK8IP3	1	4.74531e+08	0	1	1	Pearson
MAPK8IP3	ARL8A	-0.12	-0.829624	0.411	-0.377425	0.161509	Pearson
MAPK8IP3	KIF5A	-0.23	-1.68946	0.0974	-0.475152	0.0432587	Pearson
MAPK8IP3	DYNC1I1	-0.23	-1.7054	0.0943	-0.476848	0.0410705	Pearson
MAPK8IP3	ARF6	-0.27	-2.01214	0.0496	-0.508606	-0.000857659	Pearson
MAPK8IP3	KIF5C	-0.33	-2.47117	0.0169	-0.55302	-0.0626502	Pearson
MAPK8IP3	KIF5B	-0.43	-3.40284	0.00132	-0.631772	-0.182309	Pearson
MAPK8IP3	KLC2	-0.012	-0.0839168	0.933	-0.283848	0.261882	Pearson
MAPK8IP3	DYNC1H1	-0.0047	-0.033352	0.974	-0.27726	0.268529	Pearson
MAPK8IP3	DCTN1	-0.16	-1.17497	0.246	-0.418115	0.114085	Pearson
MAPK8IP3	PLEKHM1	0.39	3.01222	0.00406	0.133266	0.60058	Pearson
ARL8A	SPAG9	-0.47	-3.72861	0.000492	-0.655849	-0.221759	Pearson
ARL8A	PLEKHM2	0.062	0.441715	0.661	-0.214198	0.329638	Pearson
ARL8A	KLC1	-0.11	-0.786026	0.436	-0.37216	0.167469	Pearson
ARL8A	ARL8B	0.079	0.558523	0.579	-0.198422	0.344245	Pearson
ARL8A	MAPK8IP3	-0.12	-0.829624	0.411	-0.377425	0.161509	Pearson
ARL8A	ARL8A	1	Inf	0	1	1	Pearson
ARL8A	KIF5A	-0.46	-3.69756	0.000541	-0.653628	-0.21806	Pearson
ARL8A	DYNC1I1	-0.071	-0.502608	0.617	-0.337275	0.205985	Pearson
ARL8A	ARF6	0.17	1.23175	0.224	-0.106266	0.424625	Pearson
ARL8A	KIF5C	0.21	1.51485	0.136	-0.0672663	0.456295	Pearson
ARL8A	KIF5B	0.13	0.95592	0.344	-0.144204	0.392519	Pearson
ARL8A	KLC2	0.71	7.05095	4.99e-09	0.536598	0.82083	Pearson
ARL8A	DYNC1H1	0.06	0.426386	0.672	-0.216262	0.327708	Pearson
ARL8A	DCTN1	-0.36	-2.71583	0.00905	-0.575163	-0.0949282	Pearson
ARL8A	PLEKHM1	-0.4	-3.06515	0.0035	-0.604958	-0.140016	Pearson
KIF5A	SPAG9	0.63	5.70643	6.24e-07	0.428566	0.769103	Pearson
KIF5A	PLEKHM2	0.1	0.730292	0.469	-0.175076	0.365389	Pearson
KIF5A	KLC1	0.011	0.0801043	0.936	-0.262384	0.283352	Pearson
KIF5A	ARL8B	0.35	2.63465	0.0112	0.0842773	0.567934	Pearson
KIF5A	MAPK8IP3	-0.23	-1.68946	0.0974	-0.475152	0.0432587	Pearson
KIF5A	ARL8A	-0.46	-3.69756	0.000541	-0.653628	-0.21806	Pearson
KIF5A	KIF5A	1	Inf	0	1	1	Pearson
KIF5A	DYNC1I1	0.54	4.50734	3.97e-05	0.310107	0.706747	Pearson
KIF5A	ARF6	-0.4	-3.08456	0.00332	-0.606552	-0.142482	Pearson
KIF5A	KIF5C	-0.27	-1.98794	0.0523	-0.506161	0.00243466	Pearson
KIF5A	KIF5B	0.26	1.93448	0.0587	-0.00972094	0.500721	Pearson
KIF5A	KLC2	-0.24	-1.72115	0.0914	-0.478518	0.03891	Pearson
KIF5A	DYNC1H1	0.079	0.557124	0.58	-0.198612	0.344071	Pearson
KIF5A	DCTN1	0.55	4.69536	2.11e-05	0.330108	0.717726	Pearson
KIF5A	PLEKHM1	0.068	0.480816	0.633	-0.208927	0.334548	Pearson
DYNC1I1	SPAG9	0.56	4.7957	1.5e-05	0.340566	0.723391	Pearson
DYNC1I1	PLEKHM2	0.24	1.77959	0.0812	-0.0308962	0.48468	Pearson
DYNC1I1	KLC1	-0.013	-0.0906958	0.928	-0.284729	0.260989	Pearson
DYNC1I1	ARL8B	0.4	3.07678	0.00339	0.141494	0.605914	Pearson
DYNC1I1	MAPK8IP3	-0.23	-1.7054	0.0943	-0.476848	0.0410705	Pearson
DYNC1I1	ARL8A	-0.071	-0.502608	0.617	-0.337275	0.205985	Pearson
DYNC1I1	KIF5A	0.54	4.50734	3.97e-05	0.310107	0.706747	Pearson
DYNC1I1	DYNC1I1	1	Inf	0	1	1	Pearson
DYNC1I1	ARF6	-0.64	-5.82127	4.14e-07	-0.774196	-0.438787	Pearson
DYNC1I1	KIF5C	-0.15	-1.09026	0.281	-0.408306	0.125744	Pearson
DYNC1I1	KIF5B	0.5	4.11287	0.000146	0.266441	0.682094	Pearson
DYNC1I1	KLC2	0.049	0.346387	0.731	-0.227003	0.317588	Pearson
DYNC1I1	DYNC1H1	0.18	1.26198	0.213	-0.1021	0.428071	Pearson
DYNC1I1	DCTN1	0.37	2.82466	0.00678	0.10911	0.584674	Pearson
DYNC1I1	PLEKHM1	-0.11	-0.814542	0.419	-0.375607	0.163572	Pearson
ARF6	SPAG9	-0.36	-2.77163	0.00781	-0.580066	-0.102214	Pearson
ARF6	PLEKHM2	-0.36	-2.73203	0.00868	-0.576593	-0.0970475	Pearson
ARF6	KLC1	-0.41	-3.15788	0.00269	-0.612513	-0.151763	Pearson
ARF6	ARL8B	-0.068	-0.483123	0.631	-0.334837	0.208616	Pearson
ARF6	MAPK8IP3	-0.27	-2.01214	0.0496	-0.508606	-0.000857659	Pearson
ARF6	ARL8A	0.17	1.23175	0.224	-0.106266	0.424625	Pearson
ARF6	KIF5A	-0.4	-3.08456	0.00332	-0.606552	-0.142482	Pearson
ARF6	DYNC1I1	-0.64	-5.82127	4.14e-07	-0.774196	-0.438787	Pearson
ARF6	ARF6	1	Inf	0	1	1	Pearson
ARF6	KIF5C	0.41	3.2091	0.00233	0.15821	0.616624	Pearson
ARF6	KIF5B	-0.12	-0.827108	0.412	-0.377122	0.161853	Pearson
ARF6	KLC2	-0.043	-0.306722	0.76	-0.31254	0.232311	Pearson
ARF6	DYNC1H1	-0.032	-0.225562	0.822	-0.302154	0.243133	Pearson
ARF6	DCTN1	-0.22	-1.56065	0.125	-0.461292	0.0609632	Pearson
ARF6	PLEKHM1	-0.22	-1.58002	0.12	-0.463394	0.0582988	Pearson
KIF5C	SPAG9	-0.042	-0.295564	0.769	-0.311117	0.233802	Pearson
KIF5C	PLEKHM2	-0.13	-0.891842	0.377	-0.384891	0.152991	Pearson
KIF5C	KLC1	-0.42	-3.23786	0.00214	-0.618912	-0.161815	Pearson
KIF5C	ARL8B	0.24	1.72691	0.0904	-0.0381192	0.479128	Pearson
KIF5C	MAPK8IP3	-0.33	-2.47117	0.0169	-0.55302	-0.0626502	Pearson
KIF5C	ARL8A	0.21	1.51485	0.136	-0.0672663	0.456295	Pearson
KIF5C	KIF5A	-0.27	-1.98794	0.0523	-0.506161	0.00243466	Pearson
KIF5C	DYNC1I1	-0.15	-1.09026	0.281	-0.408306	0.125744	Pearson
KIF5C	ARF6	0.41	3.2091	0.00233	0.15821	0.616624	Pearson
KIF5C	KIF5C	1	Inf	0	1	1	Pearson
KIF5C	KIF5B	0.31	2.26485	0.0279	0.0350511	0.533522	Pearson
KIF5C	KLC2	0.18	1.28218	0.206	-0.0993177	0.430364	Pearson
KIF5C	DYNC1H1	0.062	0.437668	0.664	-0.214743	0.329129	Pearson
KIF5C	DCTN1	0.00048	0.00338958	0.997	-0.272457	0.273344	Pearson
KIF5C	PLEKHM1	-0.36	-2.76213	0.00801	-0.579235	-0.100976	Pearson
KIF5B	SPAG9	0.55	4.70817	2.02e-05	0.331452	0.718457	Pearson
KIF5B	PLEKHM2	0.13	0.96268	0.34	-0.143276	0.39332	Pearson
KIF5B	KLC1	-0.37	-2.78414	0.00756	-0.581158	-0.103844	Pearson
KIF5B	ARL8B	0.53	4.39221	5.83e-05	0.297598	0.699782	Pearson
KIF5B	MAPK8IP3	-0.43	-3.40284	0.00132	-0.631772	-0.182309	Pearson
KIF5B	ARL8A	0.13	0.95592	0.344	-0.144204	0.392519	Pearson
KIF5B	KIF5A	0.26	1.93448	0.0587	-0.00972094	0.500721	Pearson
KIF5B	DYNC1I1	0.5	4.11287	0.000146	0.266441	0.682094	Pearson
KIF5B	ARF6	-0.12	-0.827108	0.412	-0.377122	0.161853	Pearson
KIF5B	KIF5C	0.31	2.26485	0.0279	0.0350511	0.533522	Pearson
KIF5B	KIF5B	1	Inf	0	1	1	Pearson
KIF5B	KLC2	0.16	1.15709	0.253	-0.116548	0.416054	Pearson
KIF5B	DYNC1H1	0.27	1.99092	0.052	-0.00203018	0.506462	Pearson
KIF5B	DCTN1	0.33	2.51252	0.0153	0.0681425	0.556838	Pearson
KIF5B	PLEKHM1	-0.34	-2.59226	0.0125	-0.564112	-0.078691	Pearson
KLC2	SPAG9	-0.22	-1.56158	0.125	-0.461393	0.0608354	Pearson
KLC2	PLEKHM2	0.52	4.26144	8.97e-05	0.283154	0.691643	Pearson
KLC2	KLC1	0.12	0.828772	0.411	-0.161626	0.377323	Pearson
KLC2	ARL8B	-0.066	-0.466098	0.643	-0.332702	0.210913	Pearson
KLC2	MAPK8IP3	-0.012	-0.0839168	0.933	-0.283848	0.261882	Pearson
KLC2	ARL8A	0.71	7.05095	4.99e-09	0.536598	0.82083	Pearson
KLC2	KIF5A	-0.24	-1.72115	0.0914	-0.478518	0.03891	Pearson
KLC2	DYNC1I1	0.049	0.346387	0.731	-0.227003	0.317588	Pearson
KLC2	ARF6	-0.043	-0.306722	0.76	-0.31254	0.232311	Pearson
KLC2	KIF5C	0.18	1.28218	0.206	-0.0993177	0.430364	Pearson
KLC2	KIF5B	0.16	1.15709	0.253	-0.116548	0.416054	Pearson
KLC2	KLC2	1	Inf	0	1	1	Pearson
KLC2	DYNC1H1	0.45	3.53382	0.000892	0.198336	0.641659	Pearson
KLC2	DCTN1	0.16	1.15177	0.255	-0.117279	0.41544	Pearson
KLC2	PLEKHM1	-0.0095	-0.0671273	0.947	-0.281663	0.264092	Pearson
DYNC1H1	SPAG9	0.4	3.0558	0.0036	0.138826	0.604189	Pearson
DYNC1H1	PLEKHM2	0.66	6.18732	1.12e-07	0.470092	0.789528	Pearson
DYNC1H1	KLC1	-0.05	-0.35213	0.726	-0.318317	0.226234	Pearson
DYNC1H1	ARL8B	-0.19	-1.35024	0.183	-0.438043	0.0899399	Pearson
DYNC1H1	MAPK8IP3	-0.0047	-0.033352	0.974	-0.27726	0.268529	Pearson
DYNC1H1	ARL8A	0.06	0.426386	0.672	-0.216262	0.327708	Pearson
DYNC1H1	KIF5A	0.079	0.557124	0.58	-0.198612	0.344071	Pearson
DYNC1H1	DYNC1I1	0.18	1.26198	0.213	-0.1021	0.428071	Pearson
DYNC1H1	ARF6	-0.032	-0.225562	0.822	-0.302154	0.243133	Pearson
DYNC1H1	KIF5C	0.062	0.437668	0.664	-0.214743	0.329129	Pearson
DYNC1H1	KIF5B	0.27	1.99092	0.052	-0.00203018	0.506462	Pearson
DYNC1H1	KLC2	0.45	3.53382	0.000892	0.198336	0.641659	Pearson
DYNC1H1	DYNC1H1	1	Inf	0	1	1	Pearson
DYNC1H1	DCTN1	0.7	6.98897	6.24e-09	0.532154	0.81879	Pearson
DYNC1H1	PLEKHM1	0.41	3.20242	0.00237	0.15737	0.61609	Pearson
DCTN1	SPAG9	0.62	5.64195	7.84e-07	0.422743	0.766182	Pearson
DCTN1	PLEKHM2	0.61	5.48334	1.37e-06	0.408156	0.758803	Pearson
DCTN1	KLC1	-0.033	-0.234818	0.815	-0.303343	0.241901	Pearson
DCTN1	ARL8B	0.14	0.965932	0.339	-0.142829	0.393705	Pearson
DCTN1	MAPK8IP3	-0.16	-1.17497	0.246	-0.418115	0.114085	Pearson
DCTN1	ARL8A	-0.36	-2.71583	0.00905	-0.575163	-0.0949282	Pearson
DCTN1	KIF5A	0.55	4.69536	2.11e-05	0.330108	0.717726	Pearson
DCTN1	DYNC1I1	0.37	2.82466	0.00678	0.10911	0.584674	Pearson
DCTN1	ARF6	-0.22	-1.56065	0.125	-0.461292	0.0609632	Pearson
DCTN1	KIF5C	0.00048	0.00338958	0.997	-0.272457	0.273344	Pearson
DCTN1	KIF5B	0.33	2.51252	0.0153	0.0681425	0.556838	Pearson
DCTN1	KLC2	0.16	1.15177	0.255	-0.117279	0.41544	Pearson
DCTN1	DYNC1H1	0.7	6.98897	6.24e-09	0.532154	0.81879	Pearson
DCTN1	DCTN1	1	Inf	0	1	1	Pearson
DCTN1	PLEKHM1	0.51	4.16287	0.000124	0.272102	0.685344	Pearson
PLEKHM1	SPAG9	0.14	1.00845	0.318	-0.136991	0.398725	Pearson
PLEKHM1	PLEKHM2	0.53	4.38621	5.95e-05	0.296942	0.699414	Pearson
PLEKHM1	KLC1	0.32	2.40285	0.02	0.0535459	0.546647	Pearson
PLEKHM1	ARL8B	-0.31	-2.29687	0.0259	-0.536597	-0.0393546	Pearson
PLEKHM1	MAPK8IP3	0.39	3.01222	0.00406	0.133266	0.60058	Pearson
PLEKHM1	ARL8A	-0.4	-3.06515	0.0035	-0.604958	-0.140016	Pearson
PLEKHM1	KIF5A	0.068	0.480816	0.633	-0.208927	0.334548	Pearson
PLEKHM1	DYNC1I1	-0.11	-0.814542	0.419	-0.375607	0.163572	Pearson
PLEKHM1	ARF6	-0.22	-1.58002	0.12	-0.463394	0.0582988	Pearson
PLEKHM1	KIF5C	-0.36	-2.76213	0.00801	-0.579235	-0.100976	Pearson
PLEKHM1	KIF5B	-0.34	-2.59226	0.0125	-0.564112	-0.078691	Pearson
PLEKHM1	KLC2	-0.0095	-0.0671273	0.947	-0.281663	0.264092	Pearson
PLEKHM1	DYNC1H1	0.41	3.20242	0.00237	0.15737	0.61609	Pearson
PLEKHM1	DCTN1	0.51	4.16287	0.000124	0.272102	0.685344	Pearson
PLEKHM1	PLEKHM1	1	335544320	0	1	1	Pearson

## Sheet: Co-expression Stats_Pattern.3
var1	var2	cor	statistic	p	conf.low	conf.high	method
SPAG9	SPAG9	1	Inf	0	1	1	Pearson
SPAG9	PLEKHM2	-0.23	-3.36115	0.000931	-0.358667	-0.0964771	Pearson
SPAG9	KLC1	-0.49	-7.98772	1.08e-13	-0.590833	-0.380264	Pearson
SPAG9	ARL8B	0.17	2.44951	0.0152	0.0334789	0.302318	Pearson
SPAG9	MAPK8IP3	-0.43	-6.73872	1.68e-10	-0.537378	-0.31121	Pearson
SPAG9	ARL8A	-0.53	-8.81996	5.81e-16	-0.622837	-0.422762	Pearson
SPAG9	KIF5A	0.38	5.82617	2.25e-08	0.256908	0.494026	Pearson
SPAG9	DYNC1I1	0.29	4.27143	3.01e-05	0.157732	0.411684	Pearson
SPAG9	ARF6	0.26	3.82718	0.000174	0.128083	0.386236	Pearson
SPAG9	KIF5C	0.33	5.01187	1.19e-06	0.205927	0.452223	Pearson
SPAG9	KIF5B	0.65	11.9082	4.91e-25	0.556319	0.719237	Pearson
SPAG9	KLC2	-0.36	-5.39746	1.91e-07	-0.472384	-0.230349	Pearson
SPAG9	DYNC1H1	0.72	14.5844	3.01e-33	0.644496	0.779621	Pearson
SPAG9	DCTN1	0.49	7.87031	2.23e-13	0.37404	0.58609	Pearson
SPAG9	PLEKHM1	0.14	1.95765	0.0517	-0.00095623	0.270702	Pearson
PLEKHM2	SPAG9	-0.23	-3.36115	0.000931	-0.358667	-0.0964771	Pearson
PLEKHM2	PLEKHM2	1	Inf	0	1	1	Pearson
PLEKHM2	KLC1	-0.094	-1.33333	0.184	-0.229504	0.0448815	Pearson
PLEKHM2	ARL8B	0.18	2.51932	0.0125	0.0383466	0.30674	Pearson
PLEKHM2	MAPK8IP3	0.19	2.65901	0.00847	0.0480682	0.315537	Pearson
PLEKHM2	ARL8A	0.56	9.58185	4.02e-18	0.459192	0.649749	Pearson
PLEKHM2	KIF5A	0.28	4.06156	7.01e-05	0.143788	0.399764	Pearson
PLEKHM2	DYNC1I1	-0.18	-2.52136	0.0125	-0.306868	-0.0384885	Pearson
PLEKHM2	ARF6	0.14	1.95102	0.0525	-0.00142187	0.27027	Pearson
PLEKHM2	KIF5C	-0.19	-2.71999	0.00711	-0.319355	-0.0523033	Pearson
PLEKHM2	KIF5B	-0.094	-1.3383	0.182	-0.229836	0.0445314	Pearson
PLEKHM2	KLC2	0.58	10.0946	1.31e-19	0.482395	0.666644	Pearson
PLEKHM2	DYNC1H1	0.028	0.397741	0.691	-0.110642	0.165931	Pearson
PLEKHM2	DCTN1	0.33	4.92721	1.75e-06	0.2005	0.447709	Pearson
PLEKHM2	PLEKHM1	0.37	5.6291	6.1e-08	0.24478	0.48418	Pearson
KLC1	SPAG9	-0.49	-7.98772	1.08e-13	-0.590833	-0.380264	Pearson
KLC1	PLEKHM2	-0.094	-1.33333	0.184	-0.229504	0.0448815	Pearson
KLC1	KLC1	1	9.46687e+08	0	1	1	Pearson
KLC1	ARL8B	-0.51	-8.3964	8.56e-15	-0.606899	-0.401487	Pearson
KLC1	MAPK8IP3	0.69	13.558	4.34e-30	0.613372	0.75859	Pearson
KLC1	ARL8A	-0.1	-1.41683	0.158	-0.235077	0.0390007	Pearson
KLC1	KIF5A	-0.5	-8.08499	5.96e-14	-0.594719	-0.385377	Pearson
KLC1	DYNC1I1	-0.085	-1.19982	0.232	-0.220555	0.0542846	Pearson
KLC1	ARF6	-0.58	-10.1429	9.43e-20	-0.668185	-0.484525	Pearson
KLC1	KIF5C	-0.39	-5.93309	1.3e-08	-0.499296	-0.263431	Pearson
KLC1	KIF5B	-0.57	-9.6856	2.02e-18	-0.653245	-0.463972	Pearson
KLC1	KLC2	-0.1	-1.45731	0.147	-0.237772	0.0361498	Pearson
KLC1	DYNC1H1	-0.51	-8.31229	1.45e-14	-0.603648	-0.397175	Pearson
KLC1	DCTN1	-0.59	-10.1784	7.42e-20	-0.669314	-0.486086	Pearson
KLC1	PLEKHM1	0.038	0.532787	0.595	-0.101182	0.175221	Pearson
ARL8B	SPAG9	0.17	2.44951	0.0152	0.0334789	0.302318	Pearson
ARL8B	PLEKHM2	0.18	2.51932	0.0125	0.0383466	0.30674	Pearson
ARL8B	KLC1	-0.51	-8.3964	8.56e-15	-0.606899	-0.401487	Pearson
ARL8B	ARL8B	1	Inf	0	1	1	Pearson
ARL8B	MAPK8IP3	-0.44	-6.9793	4.32e-11	-0.548197	-0.324995	Pearson
ARL8B	ARL8A	0.32	4.70638	4.72e-06	0.186241	0.435786	Pearson
ARL8B	KIF5A	0.28	4.11017	5.78e-05	0.147028	0.402541	Pearson
ARL8B	DYNC1I1	0.16	2.22896	0.0269	0.0180658	0.288239	Pearson
ARL8B	ARF6	0.21	2.99312	0.00311	0.0712067	0.336291	Pearson
ARL8B	KIF5C	0.3	4.36235	2.06e-05	0.163735	0.416789	Pearson
ARL8B	KIF5B	0.28	4.15623	4.8e-05	0.150092	0.405164	Pearson
ARL8B	KLC2	0.27	4.00586	8.73e-05	0.140068	0.39657	Pearson
ARL8B	DYNC1H1	0.18	2.64816	0.00874	0.0473138	0.314856	Pearson
ARL8B	DCTN1	0.4	6.22161	2.85e-09	0.280823	0.513265	Pearson
ARL8B	PLEKHM1	0.15	2.13181	0.0342	0.0112617	0.281987	Pearson
MAPK8IP3	SPAG9	-0.43	-6.73872	1.68e-10	-0.537378	-0.31121	Pearson
MAPK8IP3	PLEKHM2	0.19	2.65901	0.00847	0.0480682	0.315537	Pearson
MAPK8IP3	KLC1	0.69	13.558	4.34e-30	0.613372	0.75859	Pearson
MAPK8IP3	ARL8B	-0.44	-6.9793	4.32e-11	-0.548197	-0.324995	Pearson
MAPK8IP3	MAPK8IP3	1	Inf	0	1	1	Pearson
MAPK8IP3	ARL8A	-0.059	-0.831786	0.407	-0.195662	0.0801864	Pearson
MAPK8IP3	KIF5A	-0.26	-3.8319	0.00017	-0.38651	-0.128401	Pearson
MAPK8IP3	DYNC1I1	-0.28	-4.04101	7.6e-05	-0.398588	-0.142417	Pearson
MAPK8IP3	ARF6	-0.45	-7.16702	1.46e-11	-0.556463	-0.335593	Pearson
MAPK8IP3	KIF5C	-0.32	-4.76222	3.68e-06	-0.438821	-0.18986	Pearson
MAPK8IP3	KIF5B	-0.49	-7.9467	1.4e-13	-0.589183	-0.378096	Pearson
MAPK8IP3	KLC2	0.053	0.745307	0.457	-0.0862648	0.189769	Pearson
MAPK8IP3	DYNC1H1	-0.47	-7.59549	1.17e-12	-0.574763	-0.359254	Pearson
MAPK8IP3	DCTN1	-0.34	-5.02989	1.09e-06	-0.45318	-0.207079	Pearson
MAPK8IP3	PLEKHM1	0.14	1.93776	0.0541	-0.00235292	0.269407	Pearson
ARL8A	SPAG9	-0.53	-8.81996	5.81e-16	-0.622837	-0.422762	Pearson
ARL8A	PLEKHM2	0.56	9.58185	4.02e-18	0.459192	0.649749	Pearson
ARL8A	KLC1	-0.1	-1.41683	0.158	-0.235077	0.0390007	Pearson
ARL8A	ARL8B	0.32	4.70638	4.72e-06	0.186241	0.435786	Pearson
ARL8A	MAPK8IP3	-0.059	-0.831786	0.407	-0.195662	0.0801864	Pearson
ARL8A	ARL8A	1	Inf	0	1	1	Pearson
ARL8A	KIF5A	0.13	1.79856	0.0736	-0.0121344	0.260311	Pearson
ARL8A	DYNC1I1	-0.13	-1.88514	0.0609	-0.265976	0.00604887	Pearson
ARL8A	ARF6	0.17	2.49057	0.0136	0.0363429	0.304921	Pearson
ARL8A	KIF5C	-0.13	-1.78703	0.0755	-0.259555	0.012945	Pearson
ARL8A	KIF5B	-0.21	-2.985	0.00319	-0.335792	-0.0706468	Pearson
ARL8A	KLC2	0.72	14.7875	7.13e-34	0.650291	0.783503	Pearson
ARL8A	DYNC1H1	-0.26	-3.86182	0.000152	-0.388249	-0.130413	Pearson
ARL8A	DCTN1	0.014	0.20179	0.84	-0.124338	0.152396	Pearson
ARL8A	PLEKHM1	-0.055	-0.773538	0.44	-0.191695	0.0842809	Pearson
KIF5A	SPAG9	0.38	5.82617	2.25e-08	0.256908	0.494026	Pearson
KIF5A	PLEKHM2	0.28	4.06156	7.01e-05	0.143788	0.399764	Pearson
KIF5A	KLC1	-0.5	-8.08499	5.96e-14	-0.594719	-0.385377	Pearson
KIF5A	ARL8B	0.28	4.11017	5.78e-05	0.147028	0.402541	Pearson
KIF5A	MAPK8IP3	-0.26	-3.8319	0.00017	-0.38651	-0.128401	Pearson
KIF5A	ARL8A	0.13	1.79856	0.0736	-0.0121344	0.260311	Pearson
KIF5A	KIF5A	1	6.69409e+08	0	1	1	Pearson
KIF5A	DYNC1I1	0.16	2.32235	0.0212	0.0245989	0.294221	Pearson
KIF5A	ARF6	0.31	4.58477	8.02e-06	0.178324	0.429129	Pearson
KIF5A	KIF5C	0.21	3.06427	0.00248	0.0761116	0.340658	Pearson
KIF5A	KIF5B	0.34	5.04123	1.04e-06	0.207804	0.453781	Pearson
KIF5A	KLC2	0.33	4.84993	2.49e-06	0.195527	0.443561	Pearson
KIF5A	DYNC1H1	0.43	6.79883	1.2e-10	0.314676	0.540105	Pearson
KIF5A	DCTN1	0.75	16.0183	1.21e-37	0.68301	0.80523	Pearson
KIF5A	PLEKHM1	0.14	1.97255	0.0499	9.01671e-05	0.271671	Pearson
DYNC1I1	SPAG9	0.29	4.27143	3.01e-05	0.157732	0.411684	Pearson
DYNC1I1	PLEKHM2	-0.18	-2.52136	0.0125	-0.306868	-0.0384885	Pearson
DYNC1I1	KLC1	-0.085	-1.19982	0.232	-0.220555	0.0542846	Pearson
DYNC1I1	ARL8B	0.16	2.22896	0.0269	0.0180658	0.288239	Pearson
DYNC1I1	MAPK8IP3	-0.28	-4.04101	7.6e-05	-0.398588	-0.142417	Pearson
DYNC1I1	ARL8A	-0.13	-1.88514	0.0609	-0.265976	0.00604887	Pearson
DYNC1I1	KIF5A	0.16	2.32235	0.0212	0.0245989	0.294221	Pearson
DYNC1I1	DYNC1I1	1	9.46687e+08	0	1	1	Pearson
DYNC1I1	ARF6	-0.18	-2.60321	0.00993	-0.31203	-0.0441874	Pearson
DYNC1I1	KIF5C	-0.055	-0.772537	0.441	-0.191626	0.0843513	Pearson
DYNC1I1	KIF5B	0.16	2.24555	0.0258	0.0192271	0.289304	Pearson
DYNC1I1	KLC2	-0.2	-2.823	0.00524	-0.325774	-0.0594463	Pearson
DYNC1I1	DYNC1H1	0.13	1.88495	0.0609	-0.00606271	0.265963	Pearson
DYNC1I1	DCTN1	0.16	2.26792	0.0244	0.0207923	0.290738	Pearson
DYNC1I1	PLEKHM1	0.051	0.727308	0.468	-0.0875293	0.18854	Pearson
ARF6	SPAG9	0.26	3.82718	0.000174	0.128083	0.386236	Pearson
ARF6	PLEKHM2	0.14	1.95102	0.0525	-0.00142187	0.27027	Pearson
ARF6	KLC1	-0.58	-10.1429	9.43e-20	-0.668185	-0.484525	Pearson
ARF6	ARL8B	0.21	2.99312	0.00311	0.0712067	0.336291	Pearson
ARF6	MAPK8IP3	-0.45	-7.16702	1.46e-11	-0.556463	-0.335593	Pearson
ARF6	ARL8A	0.17	2.49057	0.0136	0.0363429	0.304921	Pearson
ARF6	KIF5A	0.31	4.58477	8.02e-06	0.178324	0.429129	Pearson
ARF6	DYNC1I1	-0.18	-2.60321	0.00993	-0.31203	-0.0441874	Pearson
ARF6	ARF6	1	9.46687e+08	0	1	1	Pearson
ARF6	KIF5C	0.38	5.81475	2.39e-08	0.256209	0.49346	Pearson
ARF6	KIF5B	0.57	9.91324	4.42e-19	0.474307	0.660777	Pearson
ARF6	KLC2	0.2	2.843	0.00494	0.060831	0.327016	Pearson
ARF6	DYNC1H1	0.4	6.08089	6.01e-09	0.272378	0.506498	Pearson
ARF6	DCTN1	0.34	5.07876	8.71e-07	0.210199	0.455768	Pearson
ARF6	PLEKHM1	-0.21	-3.03298	0.00274	-0.338739	-0.0739552	Pearson
KIF5C	SPAG9	0.33	5.01187	1.19e-06	0.205927	0.452223	Pearson
KIF5C	PLEKHM2	-0.19	-2.71999	0.00711	-0.319355	-0.0523033	Pearson
KIF5C	KLC1	-0.39	-5.93309	1.3e-08	-0.499296	-0.263431	Pearson
KIF5C	ARL8B	0.3	4.36235	2.06e-05	0.163735	0.416789	Pearson
KIF5C	MAPK8IP3	-0.32	-4.76222	3.68e-06	-0.438821	-0.18986	Pearson
KIF5C	ARL8A	-0.13	-1.78703	0.0755	-0.259555	0.012945	Pearson
KIF5C	KIF5A	0.21	3.06427	0.00248	0.0761116	0.340658	Pearson
KIF5C	DYNC1I1	-0.055	-0.772537	0.441	-0.191626	0.0843513	Pearson
KIF5C	ARF6	0.38	5.81475	2.39e-08	0.256209	0.49346	Pearson
KIF5C	KIF5C	1	Inf	0	1	1	Pearson
KIF5C	KIF5B	0.54	8.96865	2.23e-16	0.430057	0.628264	Pearson
KIF5C	KLC2	0.098	1.38986	0.166	-0.0408996	0.233279	Pearson
KIF5C	DYNC1H1	0.49	7.98466	1.11e-13	0.380102	0.59071	Pearson
KIF5C	DCTN1	0.38	5.82396	2.28e-08	0.256773	0.493917	Pearson
KIF5C	PLEKHM1	0.036	0.513929	0.608	-0.102504	0.173926	Pearson
KIF5B	SPAG9	0.65	11.9082	4.91e-25	0.556319	0.719237	Pearson
KIF5B	PLEKHM2	-0.094	-1.3383	0.182	-0.229836	0.0445314	Pearson
KIF5B	KLC1	-0.57	-9.6856	2.02e-18	-0.653245	-0.463972	Pearson
KIF5B	ARL8B	0.28	4.15623	4.8e-05	0.150092	0.405164	Pearson
KIF5B	MAPK8IP3	-0.49	-7.9467	1.4e-13	-0.589183	-0.378096	Pearson
KIF5B	ARL8A	-0.21	-2.985	0.00319	-0.335792	-0.0706468	Pearson
KIF5B	KIF5A	0.34	5.04123	1.04e-06	0.207804	0.453781	Pearson
KIF5B	DYNC1I1	0.16	2.24555	0.0258	0.0192271	0.289304	Pearson
KIF5B	ARF6	0.57	9.91324	4.42e-19	0.474307	0.660777	Pearson
KIF5B	KIF5C	0.54	8.96865	2.23e-16	0.430057	0.628264	Pearson
KIF5B	KIF5B	1	9.46687e+08	0	1	1	Pearson
KIF5B	KLC2	-0.042	-0.59758	0.551	-0.179666	0.0966374	Pearson
KIF5B	DYNC1H1	0.65	12.067	1.61e-25	0.562214	0.723353	Pearson
KIF5B	DCTN1	0.52	8.54816	3.29e-15	0.409194	0.612692	Pearson
KIF5B	PLEKHM1	-0.017	-0.241197	0.81	-0.155123	0.121587	Pearson
KLC2	SPAG9	-0.36	-5.39746	1.91e-07	-0.472384	-0.230349	Pearson
KLC2	PLEKHM2	0.58	10.0946	1.31e-19	0.482395	0.666644	Pearson
KLC2	KLC1	-0.1	-1.45731	0.147	-0.237772	0.0361498	Pearson
KLC2	ARL8B	0.27	4.00586	8.73e-05	0.140068	0.39657	Pearson
KLC2	MAPK8IP3	0.053	0.745307	0.457	-0.0862648	0.189769	Pearson
KLC2	ARL8A	0.72	14.7875	7.13e-34	0.650291	0.783503	Pearson
KLC2	KIF5A	0.33	4.84993	2.49e-06	0.195527	0.443561	Pearson
KLC2	DYNC1I1	-0.2	-2.823	0.00524	-0.325774	-0.0594463	Pearson
KLC2	ARF6	0.2	2.843	0.00494	0.060831	0.327016	Pearson
KLC2	KIF5C	0.098	1.38986	0.166	-0.0408996	0.233279	Pearson
KLC2	KIF5B	-0.042	-0.59758	0.551	-0.179666	0.0966374	Pearson
KLC2	KLC2	1	Inf	0	1	1	Pearson
KLC2	DYNC1H1	-0.066	-0.927527	0.355	-0.202168	0.0734527	Pearson
KLC2	DCTN1	0.23	3.39934	0.000816	0.0990848	0.360959	Pearson
KLC2	PLEKHM1	0.066	0.929136	0.354	-0.0733395	0.202277	Pearson
DYNC1H1	SPAG9	0.72	14.5844	3.01e-33	0.644496	0.779621	Pearson
DYNC1H1	PLEKHM2	0.028	0.397741	0.691	-0.110642	0.165931	Pearson
DYNC1H1	KLC1	-0.51	-8.31229	1.45e-14	-0.603648	-0.397175	Pearson
DYNC1H1	ARL8B	0.18	2.64816	0.00874	0.0473138	0.314856	Pearson
DYNC1H1	MAPK8IP3	-0.47	-7.59549	1.17e-12	-0.574763	-0.359254	Pearson
DYNC1H1	ARL8A	-0.26	-3.86182	0.000152	-0.388249	-0.130413	Pearson
DYNC1H1	KIF5A	0.43	6.79883	1.2e-10	0.314676	0.540105	Pearson
DYNC1H1	DYNC1I1	0.13	1.88495	0.0609	-0.00606271	0.265963	Pearson
DYNC1H1	ARF6	0.4	6.08089	6.01e-09	0.272378	0.506498	Pearson
DYNC1H1	KIF5C	0.49	7.98466	1.11e-13	0.380102	0.59071	Pearson
DYNC1H1	KIF5B	0.65	12.067	1.61e-25	0.562214	0.723353	Pearson
DYNC1H1	KLC2	-0.066	-0.927527	0.355	-0.202168	0.0734527	Pearson
DYNC1H1	DYNC1H1	1	Inf	0	1	1	Pearson
DYNC1H1	DCTN1	0.58	10.1276	1.05e-19	0.483851	0.667698	Pearson
DYNC1H1	PLEKHM1	0.2	2.88803	0.00431	0.063947	0.329807	Pearson
DCTN1	SPAG9	0.49	7.87031	2.23e-13	0.37404	0.58609	Pearson
DCTN1	PLEKHM2	0.33	4.92721	1.75e-06	0.2005	0.447709	Pearson
DCTN1	KLC1	-0.59	-10.1784	7.42e-20	-0.669314	-0.486086	Pearson
DCTN1	ARL8B	0.4	6.22161	2.85e-09	0.280823	0.513265	Pearson
DCTN1	MAPK8IP3	-0.34	-5.02989	1.09e-06	-0.45318	-0.207079	Pearson
DCTN1	ARL8A	0.014	0.20179	0.84	-0.124338	0.152396	Pearson
DCTN1	KIF5A	0.75	16.0183	1.21e-37	0.68301	0.80523	Pearson
DCTN1	DYNC1I1	0.16	2.26792	0.0244	0.0207923	0.290738	Pearson
DCTN1	ARF6	0.34	5.07876	8.71e-07	0.210199	0.455768	Pearson
DCTN1	KIF5C	0.38	5.82396	2.28e-08	0.256773	0.493917	Pearson
DCTN1	KIF5B	0.52	8.54816	3.29e-15	0.409194	0.612692	Pearson
DCTN1	KLC2	0.23	3.39934	0.000816	0.0990848	0.360959	Pearson
DCTN1	DYNC1H1	0.58	10.1276	1.05e-19	0.483851	0.667698	Pearson
DCTN1	DCTN1	1	Inf	0	1	1	Pearson
DCTN1	PLEKHM1	0.34	5.02129	1.14e-06	0.206529	0.452723	Pearson
PLEKHM1	SPAG9	0.14	1.95765	0.0517	-0.00095623	0.270702	Pearson
PLEKHM1	PLEKHM2	0.37	5.6291	6.1e-08	0.24478	0.48418	Pearson
PLEKHM1	KLC1	0.038	0.532787	0.595	-0.101182	0.175221	Pearson
PLEKHM1	ARL8B	0.15	2.13181	0.0342	0.0112617	0.281987	Pearson
PLEKHM1	MAPK8IP3	0.14	1.93776	0.0541	-0.00235292	0.269407	Pearson
PLEKHM1	ARL8A	-0.055	-0.773538	0.44	-0.191695	0.0842809	Pearson
PLEKHM1	KIF5A	0.14	1.97255	0.0499	9.01671e-05	0.271671	Pearson
PLEKHM1	DYNC1I1	0.051	0.727308	0.468	-0.0875293	0.18854	Pearson
PLEKHM1	ARF6	-0.21	-3.03298	0.00274	-0.338739	-0.0739552	Pearson
PLEKHM1	KIF5C	0.036	0.513929	0.608	-0.102504	0.173926	Pearson
PLEKHM1	KIF5B	-0.017	-0.241197	0.81	-0.155123	0.121587	Pearson
PLEKHM1	KLC2	0.066	0.929136	0.354	-0.0733395	0.202277	Pearson
PLEKHM1	DYNC1H1	0.2	2.88803	0.00431	0.063947	0.329807	Pearson
PLEKHM1	DCTN1	0.34	5.02129	1.14e-06	0.206529	0.452723	Pearson
PLEKHM1	PLEKHM1	1	Inf	0	1	1	Pearson

## Sheet: Co-expression Stats_Pattern.4
var1	var2	cor	statistic	p	conf.low	conf.high	method
SPAG9	SPAG9	1	Inf	0	1	1	Pearson
SPAG9	PLEKHM2	-0.092	-1.45154	0.148	-0.21342	0.0326552	Pearson
SPAG9	KLC1	-0.42	-7.29158	4.1e-12	-0.517266	-0.31238	Pearson
SPAG9	ARL8B	0.21	3.42316	0.000724	0.0907345	0.327838	Pearson
SPAG9	MAPK8IP3	-0.27	-4.44853	1.31e-05	-0.382994	-0.152935	Pearson
SPAG9	ARL8A	-0.38	-6.3828	8.48e-10	-0.477444	-0.263857	Pearson
SPAG9	KIF5A	0.42	7.30219	3.84e-12	0.312932	0.517714	Pearson
SPAG9	DYNC1I1	0.34	5.76816	2.38e-08	0.229666	0.448847	Pearson
SPAG9	ARF6	0.29	4.83622	2.32e-06	0.175909	0.402959	Pearson
SPAG9	KIF5C	0.36	6.16154	2.89e-09	0.251672	0.467305	Pearson
SPAG9	KIF5B	0.54	10.1283	2.11e-20	0.446854	0.623176	Pearson
SPAG9	KLC2	-0.17	-2.67498	0.00797	-0.285596	-0.0443163	Pearson
SPAG9	DYNC1H1	0.52	9.61768	8.17e-19	0.424599	0.606084	Pearson
SPAG9	DCTN1	0.54	10.0316	4.25e-20	0.442705	0.620003	Pearson
SPAG9	PLEKHM1	0.032	0.509386	0.611	-0.0921073	0.155771	Pearson
PLEKHM2	SPAG9	-0.092	-1.45154	0.148	-0.21342	0.0326552	Pearson
PLEKHM2	PLEKHM2	1	Inf	0	1	1	Pearson
PLEKHM2	KLC1	0.39	6.76922	9.3e-11	0.284795	0.494736	Pearson
PLEKHM2	ARL8B	-0.35	-5.8304	1.71e-08	-0.451804	-0.233177	Pearson
PLEKHM2	MAPK8IP3	0.21	3.4177	0.000738	0.0903988	0.327536	Pearson
PLEKHM2	ARL8A	0.21	3.33826	0.000973	0.0855047	0.323125	Pearson
PLEKHM2	KIF5A	0.074	1.16707	0.244	-0.050625	0.196174	Pearson
PLEKHM2	DYNC1I1	0.053	0.841568	0.401	-0.0711747	0.176264	Pearson
PLEKHM2	ARF6	-0.1	-1.60395	0.11	-0.222596	0.0230296	Pearson
PLEKHM2	KIF5C	-0.025	-0.395244	0.693	-0.148694	0.0992859	Pearson
PLEKHM2	KIF5B	-0.26	-4.28956	2.57e-05	-0.374662	-0.143421	Pearson
PLEKHM2	KLC2	0.21	3.42255	0.000726	0.0906969	0.327804	Pearson
PLEKHM2	DYNC1H1	0.13	1.98674	0.0481	0.00111642	0.245422	Pearson
PLEKHM2	DCTN1	0.17	2.64593	0.00867	0.0425007	0.283924	Pearson
PLEKHM2	PLEKHM1	0.31	5.21917	3.8e-07	0.198262	0.42218	Pearson
KLC1	SPAG9	-0.42	-7.29158	4.1e-12	-0.517266	-0.31238	Pearson
KLC1	PLEKHM2	0.39	6.76922	9.3e-11	0.284795	0.494736	Pearson
KLC1	KLC1	1	Inf	0	1	1	Pearson
KLC1	ARL8B	-0.44	-7.62805	5.1e-13	-0.531267	-0.329698	Pearson
KLC1	MAPK8IP3	0.72	16.1583	1.31e-40	0.649808	0.771647	Pearson
KLC1	ARL8A	0.18	2.90966	0.00395	0.0589504	0.299015	Pearson
KLC1	KIF5A	-0.24	-3.93572	0.000108	-0.355825	-0.122066	Pearson
KLC1	DYNC1I1	-0.12	-1.98142	0.0486	-0.245107	-0.000781159	Pearson
KLC1	ARF6	-0.39	-6.73705	1.12e-10	-0.493317	-0.283069	Pearson
KLC1	KIF5C	-0.21	-3.33043	0.000999	-0.32269	-0.0850218	Pearson
KLC1	KIF5B	-0.46	-8.08313	2.79e-14	-0.549571	-0.352546	Pearson
KLC1	KLC2	0.17	2.69348	0.00755	0.045472	0.286659	Pearson
KLC1	DYNC1H1	-0.33	-5.47726	1.06e-07	-0.434848	-0.213123	Pearson
KLC1	DCTN1	-0.28	-4.59032	7.04e-06	-0.390354	-0.161375	Pearson
KLC1	PLEKHM1	-0.018	-0.277873	0.781	-0.1414	0.106658	Pearson
ARL8B	SPAG9	0.21	3.42316	0.000724	0.0907345	0.327838	Pearson
ARL8B	PLEKHM2	-0.35	-5.8304	1.71e-08	-0.451804	-0.233177	Pearson
ARL8B	KLC1	-0.44	-7.62805	5.1e-13	-0.531267	-0.329698	Pearson
ARL8B	ARL8B	1	Inf	0	1	1	Pearson
ARL8B	MAPK8IP3	-0.44	-7.65387	4.33e-13	-0.532325	-0.331012	Pearson
ARL8B	ARL8A	0.18	2.85801	0.00463	0.0557346	0.296075	Pearson
ARL8B	KIF5A	0.1	1.57535	0.116	-0.0248355	0.220877	Pearson
ARL8B	DYNC1I1	0.042	0.658266	0.511	-0.0827322	0.164976	Pearson
ARL8B	ARF6	0.35	5.85683	1.49e-08	0.234664	0.453056	Pearson
ARL8B	KIF5C	0.29	4.69734	4.37e-06	0.167718	0.395865	Pearson
ARL8B	KIF5B	0.36	5.99398	7.18e-09	0.242351	0.45951	Pearson
ARL8B	KLC2	0.035	0.552775	0.581	-0.0893763	0.158457	Pearson
ARL8B	DYNC1H1	0.19	3.00964	0.00289	0.065166	0.304686	Pearson
ARL8B	DCTN1	0.17	2.77055	0.00602	0.0502833	0.291079	Pearson
ARL8B	PLEKHM1	-0.013	-0.207259	0.836	-0.137003	0.111089	Pearson
MAPK8IP3	SPAG9	-0.27	-4.44853	1.31e-05	-0.382994	-0.152935	Pearson
MAPK8IP3	PLEKHM2	0.21	3.4177	0.000738	0.0903988	0.327536	Pearson
MAPK8IP3	KLC1	0.72	16.1583	1.31e-40	0.649808	0.771647	Pearson
MAPK8IP3	ARL8B	-0.44	-7.65387	4.33e-13	-0.532325	-0.331012	Pearson
MAPK8IP3	MAPK8IP3	1	Inf	0	1	1	Pearson
MAPK8IP3	ARL8A	-0.029	-0.449591	0.653	-0.152066	0.095869	Pearson
MAPK8IP3	KIF5A	-0.045	-0.716647	0.474	-0.168576	0.0790528	Pearson
MAPK8IP3	DYNC1I1	-0.22	-3.51589	0.000521	-0.332961	-0.0964346	Pearson
MAPK8IP3	ARF6	-0.34	-5.70079	3.38e-08	-0.445632	-0.225855	Pearson
MAPK8IP3	KIF5C	-0.19	-3.00024	0.00297	-0.304154	-0.0645821	Pearson
MAPK8IP3	KIF5B	-0.34	-5.69297	3.52e-08	-0.445258	-0.225412	Pearson
MAPK8IP3	KLC2	0.19	3.12655	0.00198	0.0724181	0.311282	Pearson
MAPK8IP3	DYNC1H1	-0.31	-5.11776	6.2e-07	-0.417139	-0.192377	Pearson
MAPK8IP3	DCTN1	-0.2	-3.15611	0.0018	-0.312943	-0.0742486	Pearson
MAPK8IP3	PLEKHM1	-0.026	-0.410006	0.682	-0.149611	0.098358	Pearson
ARL8A	SPAG9	-0.38	-6.3828	8.48e-10	-0.477444	-0.263857	Pearson
ARL8A	PLEKHM2	0.21	3.33826	0.000973	0.0855047	0.323125	Pearson
ARL8A	KLC1	0.18	2.90966	0.00395	0.0589504	0.299015	Pearson
ARL8A	ARL8B	0.18	2.85801	0.00463	0.0557346	0.296075	Pearson
ARL8A	MAPK8IP3	-0.029	-0.449591	0.653	-0.152066	0.095869	Pearson
ARL8A	ARL8A	1	Inf	0	1	1	Pearson
ARL8A	KIF5A	-0.074	-1.17425	0.241	-0.196612	0.0501714	Pearson
ARL8A	DYNC1I1	-0.12	-1.87275	0.0623	-0.238658	0.00606847	Pearson
ARL8A	ARF6	0.19	2.96712	0.0033	0.0625237	0.302278	Pearson
ARL8A	KIF5C	0.21	3.37129	0.000868	0.0875403	0.324961	Pearson
ARL8A	KIF5B	-0.098	-1.54474	0.124	-0.219037	0.0267684	Pearson
ARL8A	KLC2	0.6	11.7227	1.52e-25	0.5109	0.671443	Pearson
ARL8A	DYNC1H1	0.004	0.0628742	0.95	-0.120134	0.127996	Pearson
ARL8A	DCTN1	-0.14	-2.19188	0.0293	-0.257518	-0.0140288	Pearson
ARL8A	PLEKHM1	-0.12	-1.97895	0.0489	-0.244961	-0.000625718	Pearson
KIF5A	SPAG9	0.42	7.30219	3.84e-12	0.312932	0.517714	Pearson
KIF5A	PLEKHM2	0.074	1.16707	0.244	-0.050625	0.196174	Pearson
KIF5A	KLC1	-0.24	-3.93572	0.000108	-0.355825	-0.122066	Pearson
KIF5A	ARL8B	0.1	1.57535	0.116	-0.0248355	0.220877	Pearson
KIF5A	MAPK8IP3	-0.045	-0.716647	0.474	-0.168576	0.0790528	Pearson
KIF5A	ARL8A	-0.074	-1.17425	0.241	-0.196612	0.0501714	Pearson
KIF5A	KIF5A	1	Inf	0	1	1	Pearson
KIF5A	DYNC1I1	0.28	4.55572	8.19e-06	0.15932	0.388564	Pearson
KIF5A	ARF6	0.18	2.88695	0.00423	0.057537	0.297723	Pearson
KIF5A	KIF5C	0.16	2.52267	0.0123	0.0347887	0.276808	Pearson
KIF5A	KIF5B	0.17	2.73792	0.00663	0.048247	0.28921	Pearson
KIF5A	KLC2	0.21	3.34383	0.000954	0.0858479	0.323435	Pearson
KIF5A	DYNC1H1	0.44	7.77129	2.06e-13	0.336961	0.537106	Pearson
KIF5A	DCTN1	0.62	12.5783	2.15e-28	0.541985	0.694388	Pearson
KIF5A	PLEKHM1	0.13	1.99052	0.0476	0.00135436	0.245646	Pearson
DYNC1I1	SPAG9	0.34	5.76816	2.38e-08	0.229666	0.448847	Pearson
DYNC1I1	PLEKHM2	0.053	0.841568	0.401	-0.0711747	0.176264	Pearson
DYNC1I1	KLC1	-0.12	-1.98142	0.0486	-0.245107	-0.000781159	Pearson
DYNC1I1	ARL8B	0.042	0.658266	0.511	-0.0827322	0.164976	Pearson
DYNC1I1	MAPK8IP3	-0.22	-3.51589	0.000521	-0.332961	-0.0964346	Pearson
DYNC1I1	ARL8A	-0.12	-1.87275	0.0623	-0.238658	0.00606847	Pearson
DYNC1I1	KIF5A	0.28	4.55572	8.19e-06	0.15932	0.388564	Pearson
DYNC1I1	DYNC1I1	1	Inf	0	1	1	Pearson
DYNC1I1	ARF6	-0.15	-2.39377	0.0174	-0.269324	-0.0267094	Pearson
DYNC1I1	KIF5C	-0.05	-0.790817	0.43	-0.173143	0.0743761	Pearson
DYNC1I1	KIF5B	0.074	1.17206	0.242	-0.0503098	0.196478	Pearson
DYNC1I1	KLC2	-0.25	-4.0045	8.22e-05	-0.359517	-0.126236	Pearson
DYNC1I1	DYNC1H1	0.21	3.45126	0.000656	0.0924634	0.329393	Pearson
DYNC1I1	DCTN1	0.23	3.74525	0.000224	0.110475	0.345519	Pearson
DYNC1I1	PLEKHM1	0.063	0.987284	0.324	-0.0619784	0.185199	Pearson
ARF6	SPAG9	0.29	4.83622	2.32e-06	0.175909	0.402959	Pearson
ARF6	PLEKHM2	-0.1	-1.60395	0.11	-0.222596	0.0230296	Pearson
ARF6	KLC1	-0.39	-6.73705	1.12e-10	-0.493317	-0.283069	Pearson
ARF6	ARL8B	0.35	5.85683	1.49e-08	0.234664	0.453056	Pearson
ARF6	MAPK8IP3	-0.34	-5.70079	3.38e-08	-0.445632	-0.225855	Pearson
ARF6	ARL8A	0.19	2.96712	0.0033	0.0625237	0.302278	Pearson
ARF6	KIF5A	0.18	2.88695	0.00423	0.057537	0.297723	Pearson
ARF6	DYNC1I1	-0.15	-2.39377	0.0174	-0.269324	-0.0267094	Pearson
ARF6	ARF6	1	Inf	0	1	1	Pearson
ARF6	KIF5C	0.46	8.08222	2.8e-14	0.352501	0.549535	Pearson
ARF6	KIF5B	0.49	8.93375	9.56e-17	0.393444	0.581872	Pearson
ARF6	KLC2	0.23	3.77462	0.000201	0.112266	0.347115	Pearson
ARF6	DYNC1H1	0.38	6.37414	8.91e-10	0.263383	0.477051	Pearson
ARF6	DCTN1	0.22	3.4985	0.000554	0.095367	0.332002	Pearson
ARF6	PLEKHM1	-0.25	-4.14508	4.67e-05	-0.367019	-0.134731	Pearson
KIF5C	SPAG9	0.36	6.16154	2.89e-09	0.251672	0.467305	Pearson
KIF5C	PLEKHM2	-0.025	-0.395244	0.693	-0.148694	0.0992859	Pearson
KIF5C	KLC1	-0.21	-3.33043	0.000999	-0.32269	-0.0850218	Pearson
KIF5C	ARL8B	0.29	4.69734	4.37e-06	0.167718	0.395865	Pearson
KIF5C	MAPK8IP3	-0.19	-3.00024	0.00297	-0.304154	-0.0645821	Pearson
KIF5C	ARL8A	0.21	3.37129	0.000868	0.0875403	0.324961	Pearson
KIF5C	KIF5A	0.16	2.52267	0.0123	0.0347887	0.276808	Pearson
KIF5C	DYNC1I1	-0.05	-0.790817	0.43	-0.173143	0.0743761	Pearson
KIF5C	ARF6	0.46	8.08222	2.8e-14	0.352501	0.549535	Pearson
KIF5C	KIF5C	1	Inf	0	1	1	Pearson
KIF5C	KIF5B	0.55	10.3815	3.36e-21	0.45757	0.631347	Pearson
KIF5C	KLC2	0.31	5.17408	4.73e-07	0.195648	0.419943	Pearson
KIF5C	DYNC1H1	0.53	9.84046	1.67e-19	0.434413	0.613642	Pearson
KIF5C	DCTN1	0.4	6.88976	4.58e-11	0.291235	0.500021	Pearson
KIF5C	PLEKHM1	-0.0088	-0.138201	0.89	-0.132698	0.115417	Pearson
KIF5B	SPAG9	0.54	10.1283	2.11e-20	0.446854	0.623176	Pearson
KIF5B	PLEKHM2	-0.26	-4.28956	2.57e-05	-0.374662	-0.143421	Pearson
KIF5B	KLC1	-0.46	-8.08313	2.79e-14	-0.549571	-0.352546	Pearson
KIF5B	ARL8B	0.36	5.99398	7.18e-09	0.242351	0.45951	Pearson
KIF5B	MAPK8IP3	-0.34	-5.69297	3.52e-08	-0.445258	-0.225412	Pearson
KIF5B	ARL8A	-0.098	-1.54474	0.124	-0.219037	0.0267684	Pearson
KIF5B	KIF5A	0.17	2.73792	0.00663	0.048247	0.28921	Pearson
KIF5B	DYNC1I1	0.074	1.17206	0.242	-0.0503098	0.196478	Pearson
KIF5B	ARF6	0.49	8.93375	9.56e-17	0.393444	0.581872	Pearson
KIF5B	KIF5C	0.55	10.3815	3.36e-21	0.45757	0.631347	Pearson
KIF5B	KIF5B	1	Inf	0	1	1	Pearson
KIF5B	KLC2	-0.026	-0.41341	0.68	-0.149822	0.098144	Pearson
KIF5B	DYNC1H1	0.46	8.21162	1.21e-14	0.358876	0.554609	Pearson
KIF5B	DCTN1	0.37	6.35705	9.8e-10	0.262446	0.476273	Pearson
KIF5B	PLEKHM1	-0.13	-2.1431	0.0331	-0.254651	-0.0109606	Pearson
KLC2	SPAG9	-0.17	-2.67498	0.00797	-0.285596	-0.0443163	Pearson
KLC2	PLEKHM2	0.21	3.42255	0.000726	0.0906969	0.327804	Pearson
KLC2	KLC1	0.17	2.69348	0.00755	0.045472	0.286659	Pearson
KLC2	ARL8B	0.035	0.552775	0.581	-0.0893763	0.158457	Pearson
KLC2	MAPK8IP3	0.19	3.12655	0.00198	0.0724181	0.311282	Pearson
KLC2	ARL8A	0.6	11.7227	1.52e-25	0.5109	0.671443	Pearson
KLC2	KIF5A	0.21	3.34383	0.000954	0.0858479	0.323435	Pearson
KLC2	DYNC1I1	-0.25	-4.0045	8.22e-05	-0.359517	-0.126236	Pearson
KLC2	ARF6	0.23	3.77462	0.000201	0.112266	0.347115	Pearson
KLC2	KIF5C	0.31	5.17408	4.73e-07	0.195648	0.419943	Pearson
KLC2	KIF5B	-0.026	-0.41341	0.68	-0.149822	0.098144	Pearson
KLC2	KLC2	1	Inf	0	1	1	Pearson
KLC2	DYNC1H1	0.12	1.92521	0.0553	-0.00276117	0.241774	Pearson
KLC2	DCTN1	0.13	2.13851	0.0335	0.0106716	0.254381	Pearson
KLC2	PLEKHM1	0.027	0.419876	0.675	-0.0977375	0.150223	Pearson
DYNC1H1	SPAG9	0.52	9.61768	8.17e-19	0.424599	0.606084	Pearson
DYNC1H1	PLEKHM2	0.13	1.98674	0.0481	0.00111642	0.245422	Pearson
DYNC1H1	KLC1	-0.33	-5.47726	1.06e-07	-0.434848	-0.213123	Pearson
DYNC1H1	ARL8B	0.19	3.00964	0.00289	0.065166	0.304686	Pearson
DYNC1H1	MAPK8IP3	-0.31	-5.11776	6.2e-07	-0.417139	-0.192377	Pearson
DYNC1H1	ARL8A	0.004	0.0628742	0.95	-0.120134	0.127996	Pearson
DYNC1H1	KIF5A	0.44	7.77129	2.06e-13	0.336961	0.537106	Pearson
DYNC1H1	DYNC1I1	0.21	3.45126	0.000656	0.0924634	0.329393	Pearson
DYNC1H1	ARF6	0.38	6.37414	8.91e-10	0.263383	0.477051	Pearson
DYNC1H1	KIF5C	0.53	9.84046	1.67e-19	0.434413	0.613642	Pearson
DYNC1H1	KIF5B	0.46	8.21162	1.21e-14	0.358876	0.554609	Pearson
DYNC1H1	KLC2	0.12	1.92521	0.0553	-0.00276117	0.241774	Pearson
DYNC1H1	DYNC1H1	1	Inf	0	1	1	Pearson
DYNC1H1	DCTN1	0.59	11.6475	2.68e-25	0.508061	0.669332	Pearson
DYNC1H1	PLEKHM1	0.15	2.41233	0.0166	0.0278734	0.270404	Pearson
DCTN1	SPAG9	0.54	10.0316	4.25e-20	0.442705	0.620003	Pearson
DCTN1	PLEKHM2	0.17	2.64593	0.00867	0.0425007	0.283924	Pearson
DCTN1	KLC1	-0.28	-4.59032	7.04e-06	-0.390354	-0.161375	Pearson
DCTN1	ARL8B	0.17	2.77055	0.00602	0.0502833	0.291079	Pearson
DCTN1	MAPK8IP3	-0.2	-3.15611	0.0018	-0.312943	-0.0742486	Pearson
DCTN1	ARL8A	-0.14	-2.19188	0.0293	-0.257518	-0.0140288	Pearson
DCTN1	KIF5A	0.62	12.5783	2.15e-28	0.541985	0.694388	Pearson
DCTN1	DYNC1I1	0.23	3.74525	0.000224	0.110475	0.345519	Pearson
DCTN1	ARF6	0.22	3.4985	0.000554	0.095367	0.332002	Pearson
DCTN1	KIF5C	0.4	6.88976	4.58e-11	0.291235	0.500021	Pearson
DCTN1	KIF5B	0.37	6.35705	9.8e-10	0.262446	0.476273	Pearson
DCTN1	KLC2	0.13	2.13851	0.0335	0.0106716	0.254381	Pearson
DCTN1	DYNC1H1	0.59	11.6475	2.68e-25	0.508061	0.669332	Pearson
DCTN1	DCTN1	1	Inf	0	1	1	Pearson
DCTN1	PLEKHM1	0.34	5.78607	2.16e-08	0.230677	0.4497	Pearson
PLEKHM1	SPAG9	0.032	0.509386	0.611	-0.0921073	0.155771	Pearson
PLEKHM1	PLEKHM2	0.31	5.21917	3.8e-07	0.198262	0.42218	Pearson
PLEKHM1	KLC1	-0.018	-0.277873	0.781	-0.1414	0.106658	Pearson
PLEKHM1	ARL8B	-0.013	-0.207259	0.836	-0.137003	0.111089	Pearson
PLEKHM1	MAPK8IP3	-0.026	-0.410006	0.682	-0.149611	0.098358	Pearson
PLEKHM1	ARL8A	-0.12	-1.97895	0.0489	-0.244961	-0.000625718	Pearson
PLEKHM1	KIF5A	0.13	1.99052	0.0476	0.00135436	0.245646	Pearson
PLEKHM1	DYNC1I1	0.063	0.987284	0.324	-0.0619784	0.185199	Pearson
PLEKHM1	ARF6	-0.25	-4.14508	4.67e-05	-0.367019	-0.134731	Pearson
PLEKHM1	KIF5C	-0.0088	-0.138201	0.89	-0.132698	0.115417	Pearson
PLEKHM1	KIF5B	-0.13	-2.1431	0.0331	-0.254651	-0.0109606	Pearson
PLEKHM1	KLC2	0.027	0.419876	0.675	-0.0977375	0.150223	Pearson
PLEKHM1	DYNC1H1	0.15	2.41233	0.0166	0.0278734	0.270404	Pearson
PLEKHM1	DCTN1	0.34	5.78607	2.16e-08	0.230677	0.4497	Pearson
PLEKHM1	PLEKHM1	1	Inf	0	1	1	Pearson

## Sheet: Co-expression Stats_Pattern.5
var1	var2	cor	statistic	p	conf.low	conf.high	method
SPAG9	SPAG9	1	4.60075e+08	0	1	1	Pearson
SPAG9	PLEKHM2	-0.16	-1.11326	0.271	-0.422443	0.126617	Pearson
SPAG9	KLC1	-0.18	-1.2775	0.208	-0.441636	0.10333	Pearson
SPAG9	ARL8B	0.017	0.115142	0.909	-0.265658	0.296589	Pearson
SPAG9	MAPK8IP3	0.042	0.285458	0.777	-0.24243	0.319066	Pearson
SPAG9	ARL8A	-0.4	-3.03015	0.00397	-0.615494	-0.138853	Pearson
SPAG9	KIF5A	0.13	0.880692	0.383	-0.159496	0.394478	Pearson
SPAG9	DYNC1I1	-0.047	-0.322658	0.748	-0.323927	0.237321	Pearson
SPAG9	ARF6	0.18	1.25231	0.217	-0.106903	0.438723	Pearson
SPAG9	KIF5C	0.11	0.789065	0.434	-0.172398	0.383217	Pearson
SPAG9	KIF5B	0.54	4.37051	6.81e-05	0.302016	0.711245	Pearson
SPAG9	KLC2	-0.12	-0.857385	0.396	-0.391626	0.162781	Pearson
SPAG9	DYNC1H1	0.42	3.16671	0.00271	0.156607	0.626643	Pearson
SPAG9	DCTN1	0.21	1.45198	0.153	-0.0785784	0.461504	Pearson
SPAG9	PLEKHM1	0.08	0.546973	0.587	-0.206278	0.352837	Pearson
PLEKHM2	SPAG9	-0.16	-1.11326	0.271	-0.422443	0.126617	Pearson
PLEKHM2	PLEKHM2	1	Inf	0	1	1	Pearson
PLEKHM2	KLC1	0.13	0.909629	0.368	-0.155414	0.398006	Pearson
PLEKHM2	ARL8B	0.055	0.377793	0.707	-0.229728	0.331097	Pearson
PLEKHM2	MAPK8IP3	0.13	0.897555	0.374	-0.157118	0.396536	Pearson
PLEKHM2	ARL8A	0.22	1.54911	0.128	-0.0648091	0.472327	Pearson
PLEKHM2	KIF5A	0.2	1.39876	0.168	-0.0861261	0.455503	Pearson
PLEKHM2	DYNC1I1	0.054	0.369486	0.713	-0.230873	0.330019	Pearson
PLEKHM2	ARF6	-0.0093	-0.0637922	0.949	-0.289743	0.272605	Pearson
PLEKHM2	KIF5C	0.35	2.53915	0.0145	0.0732766	0.572592	Pearson
PLEKHM2	KIF5B	-0.099	-0.679331	0.5	-0.369557	0.187796	Pearson
PLEKHM2	KLC2	0.5	3.95982	0.000253	0.254802	0.685015	Pearson
PLEKHM2	DYNC1H1	0.44	3.31847	0.00175	0.176065	0.638644	Pearson
PLEKHM2	DCTN1	0.42	3.17701	0.00263	0.157938	0.62747	Pearson
PLEKHM2	PLEKHM1	-0.044	-0.299959	0.766	-0.320963	0.24044	Pearson
KLC1	SPAG9	-0.18	-1.2775	0.208	-0.441636	0.10333	Pearson
KLC1	PLEKHM2	0.13	0.909629	0.368	-0.155414	0.398006	Pearson
KLC1	KLC1	1	Inf	0	1	1	Pearson
KLC1	ARL8B	-0.23	-1.65473	0.105	-0.483899	0.0498569	Pearson
KLC1	MAPK8IP3	0.69	6.53784	4.11e-08	0.507406	0.813466	Pearson
KLC1	ARL8A	0.15	1.05038	0.299	-0.135521	0.414971	Pearson
KLC1	KIF5A	0.028	0.193328	0.848	-0.25503	0.306952	Pearson
KLC1	DYNC1I1	-0.29	-2.06125	0.0448	-0.5265	-0.0073278	Pearson
KLC1	ARF6	-0.095	-0.655937	0.515	-0.366621	0.191071	Pearson
KLC1	KIF5C	0.036	0.250368	0.803	-0.247238	0.314465	Pearson
KLC1	KIF5B	-0.24	-1.66728	0.102	-0.485261	0.0480822	Pearson
KLC1	KLC2	0.23	1.6143	0.113	-0.0555778	0.479494	Pearson
KLC1	DYNC1H1	-0.012	-0.0845841	0.933	-0.292519	0.269796	Pearson
KLC1	DCTN1	-0.22	-1.53002	0.133	-0.470214	0.067514	Pearson
KLC1	PLEKHM1	0.24	1.67069	0.101	-0.0475995	0.485631	Pearson
ARL8B	SPAG9	0.017	0.115142	0.909	-0.265658	0.296589	Pearson
ARL8B	PLEKHM2	0.055	0.377793	0.707	-0.229728	0.331097	Pearson
ARL8B	KLC1	-0.23	-1.65473	0.105	-0.483899	0.0498569	Pearson
ARL8B	ARL8B	1	Inf	0	1	1	Pearson
ARL8B	MAPK8IP3	-0.22	-1.52257	0.135	-0.469387	0.0685698	Pearson
ARL8B	ARL8A	0.021	0.147044	0.884	-0.261329	0.300826	Pearson
ARL8B	KIF5A	-0.12	-0.803383	0.426	-0.384986	0.170384	Pearson
ARL8B	DYNC1I1	-0.051	-0.352563	0.726	-0.327821	0.233206	Pearson
ARL8B	ARF6	0.18	1.2484	0.218	-0.107458	0.43827	Pearson
ARL8B	KIF5C	0.0063	0.0430694	0.966	-0.275401	0.286972	Pearson
ARL8B	KIF5B	-0.014	-0.0939479	0.926	-0.293767	0.268529	Pearson
ARL8B	KLC2	-0.069	-0.475707	0.636	-0.343728	0.216182	Pearson
ARL8B	DYNC1H1	0.16	1.11103	0.272	-0.126934	0.422178	Pearson
ARL8B	DCTN1	-0.055	-0.374567	0.71	-0.330679	0.230173	Pearson
ARL8B	PLEKHM1	0.093	0.64107	0.525	-0.19315	0.364751	Pearson
MAPK8IP3	SPAG9	0.042	0.285458	0.777	-0.24243	0.319066	Pearson
MAPK8IP3	PLEKHM2	0.13	0.897555	0.374	-0.157118	0.396536	Pearson
MAPK8IP3	KLC1	0.69	6.53784	4.11e-08	0.507406	0.813466	Pearson
MAPK8IP3	ARL8B	-0.22	-1.52257	0.135	-0.469387	0.0685698	Pearson
MAPK8IP3	MAPK8IP3	1	Inf	0	1	1	Pearson
MAPK8IP3	ARL8A	-0.046	-0.313344	0.755	-0.322712	0.238602	Pearson
MAPK8IP3	KIF5A	0.053	0.361416	0.719	-0.231986	0.328972	Pearson
MAPK8IP3	DYNC1I1	-0.31	-2.23538	0.0302	-0.543794	-0.0315546	Pearson
MAPK8IP3	ARF6	-0.18	-1.22162	0.228	-0.435158	0.111257	Pearson
MAPK8IP3	KIF5C	0.073	0.498689	0.62	-0.212992	0.346674	Pearson
MAPK8IP3	KIF5B	-0.12	-0.846926	0.401	-0.390344	0.164255	Pearson
MAPK8IP3	KLC2	0.16	1.09961	0.277	-0.128551	0.420827	Pearson
MAPK8IP3	DYNC1H1	-0.0025	-0.016869	0.987	-0.283461	0.278929	Pearson
MAPK8IP3	DCTN1	-0.21	-1.47304	0.147	-0.463866	0.0755916	Pearson
MAPK8IP3	PLEKHM1	0.21	1.49962	0.14	-0.0718233	0.466834	Pearson
ARL8A	SPAG9	-0.4	-3.03015	0.00397	-0.615494	-0.138853	Pearson
ARL8A	PLEKHM2	0.22	1.54911	0.128	-0.0648091	0.472327	Pearson
ARL8A	KLC1	0.15	1.05038	0.299	-0.135521	0.414971	Pearson
ARL8A	ARL8B	0.021	0.147044	0.884	-0.261329	0.300826	Pearson
ARL8A	MAPK8IP3	-0.046	-0.313344	0.755	-0.322712	0.238602	Pearson
ARL8A	ARL8A	1	3.25322e+08	0	1	1	Pearson
ARL8A	KIF5A	0.15	1.05444	0.297	-0.134947	0.415455	Pearson
ARL8A	DYNC1I1	-0.02	-0.135077	0.893	-0.299238	0.262954	Pearson
ARL8A	ARF6	0.12	0.83377	0.409	-0.166107	0.388728	Pearson
ARL8A	KIF5C	-0.022	-0.15411	0.878	-0.301763	0.260368	Pearson
ARL8A	KIF5B	-0.29	-2.08398	0.0426	-0.528789	-0.010501	Pearson
ARL8A	KLC2	0.48	3.70724	0.000552	0.224495	0.66757	Pearson
ARL8A	DYNC1H1	-0.25	-1.7589	0.0851	-0.495111	0.0351392	Pearson
ARL8A	DCTN1	-0.2	-1.36591	0.178	-0.451772	0.0907871	Pearson
ARL8A	PLEKHM1	-0.28	-2.03819	0.0472	-0.524166	-0.0041056	Pearson
KIF5A	SPAG9	0.13	0.880692	0.383	-0.159496	0.394478	Pearson
KIF5A	PLEKHM2	0.2	1.39876	0.168	-0.0861261	0.455503	Pearson
KIF5A	KLC1	0.028	0.193328	0.848	-0.25503	0.306952	Pearson
KIF5A	ARL8B	-0.12	-0.803383	0.426	-0.384986	0.170384	Pearson
KIF5A	MAPK8IP3	0.053	0.361416	0.719	-0.231986	0.328972	Pearson
KIF5A	ARL8A	0.15	1.05444	0.297	-0.134947	0.415455	Pearson
KIF5A	KIF5A	1	Inf	0	1	1	Pearson
KIF5A	DYNC1I1	0.17	1.16892	0.248	-0.118729	0.429	Pearson
KIF5A	ARF6	-0.036	-0.24822	0.805	-0.314183	0.247532	Pearson
KIF5A	KIF5C	0.32	2.28911	0.0266	0.0389885	0.549015	Pearson
KIF5A	KIF5B	0.096	0.661832	0.511	-0.190246	0.367362	Pearson
KIF5A	KLC2	0.35	2.60181	0.0124	0.081783	0.578315	Pearson
KIF5A	DYNC1H1	0.14	0.977594	0.333	-0.145816	0.406239	Pearson
KIF5A	DCTN1	0.49	3.87579	0.000329	0.244823	0.679325	Pearson
KIF5A	PLEKHM1	-0.019	-0.130996	0.896	-0.298696	0.263508	Pearson
DYNC1I1	SPAG9	-0.047	-0.322658	0.748	-0.323927	0.237321	Pearson
DYNC1I1	PLEKHM2	0.054	0.369486	0.713	-0.230873	0.330019	Pearson
DYNC1I1	KLC1	-0.29	-2.06125	0.0448	-0.5265	-0.0073278	Pearson
DYNC1I1	ARL8B	-0.051	-0.352563	0.726	-0.327821	0.233206	Pearson
DYNC1I1	MAPK8IP3	-0.31	-2.23538	0.0302	-0.543794	-0.0315546	Pearson
DYNC1I1	ARL8A	-0.02	-0.135077	0.893	-0.299238	0.262954	Pearson
DYNC1I1	KIF5A	0.17	1.16892	0.248	-0.118729	0.429	Pearson
DYNC1I1	DYNC1I1	1	4.60075e+08	0	1	1	Pearson
DYNC1I1	ARF6	-0.44	-3.34145	0.00164	-0.640425	-0.178984	Pearson
DYNC1I1	KIF5C	-0.18	-1.23362	0.223	-0.436554	0.109555	Pearson
DYNC1I1	KIF5B	-0.13	-0.91113	0.367	-0.398189	0.155203	Pearson
DYNC1I1	KLC2	-0.26	-1.87105	0.0676	-0.506954	0.0193375	Pearson
DYNC1I1	DYNC1H1	-0.24	-1.72816	0.0905	-0.491823	0.0394786	Pearson
DYNC1I1	DCTN1	0.0045	0.0309001	0.975	-0.277041	0.285342	Pearson
DYNC1I1	PLEKHM1	0.053	0.362531	0.719	-0.231832	0.329116	Pearson
ARF6	SPAG9	0.18	1.25231	0.217	-0.106903	0.438723	Pearson
ARF6	PLEKHM2	-0.0093	-0.0637922	0.949	-0.289743	0.272605	Pearson
ARF6	KLC1	-0.095	-0.655937	0.515	-0.366621	0.191071	Pearson
ARF6	ARL8B	0.18	1.2484	0.218	-0.107458	0.43827	Pearson
ARF6	MAPK8IP3	-0.18	-1.22162	0.228	-0.435158	0.111257	Pearson
ARF6	ARL8A	0.12	0.83377	0.409	-0.166107	0.388728	Pearson
ARF6	KIF5A	-0.036	-0.24822	0.805	-0.314183	0.247532	Pearson
ARF6	DYNC1I1	-0.44	-3.34145	0.00164	-0.640425	-0.178984	Pearson
ARF6	ARF6	1	Inf	0	1	1	Pearson
ARF6	KIF5C	0.23	1.64507	0.107	-0.0512236	0.482849	Pearson
ARF6	KIF5B	0.43	3.28205	0.00195	0.171422	0.635801	Pearson
ARF6	KLC2	0.23	1.61906	0.112	-0.0549041	0.480014	Pearson
ARF6	DYNC1H1	0.5	3.98262	0.000235	0.25749	0.68654	Pearson
ARF6	DCTN1	0.046	0.315758	0.754	-0.23827	0.323027	Pearson
ARF6	PLEKHM1	-0.41	-3.05905	0.00366	-0.617881	-0.142629	Pearson
KIF5C	SPAG9	0.11	0.789065	0.434	-0.172398	0.383217	Pearson
KIF5C	PLEKHM2	0.35	2.53915	0.0145	0.0732766	0.572592	Pearson
KIF5C	KLC1	0.036	0.250368	0.803	-0.247238	0.314465	Pearson
KIF5C	ARL8B	0.0063	0.0430694	0.966	-0.275401	0.286972	Pearson
KIF5C	MAPK8IP3	0.073	0.498689	0.62	-0.212992	0.346674	Pearson
KIF5C	ARL8A	-0.022	-0.15411	0.878	-0.301763	0.260368	Pearson
KIF5C	KIF5A	0.32	2.28911	0.0266	0.0389885	0.549015	Pearson
KIF5C	DYNC1I1	-0.18	-1.23362	0.223	-0.436554	0.109555	Pearson
KIF5C	ARF6	0.23	1.64507	0.107	-0.0512236	0.482849	Pearson
KIF5C	KIF5C	1	4.60075e+08	0	1	1	Pearson
KIF5C	KIF5B	0.08	0.550964	0.584	-0.205723	0.353345	Pearson
KIF5C	KLC2	0.3	2.19312	0.0333	0.0256935	0.53965	Pearson
KIF5C	DYNC1H1	0.55	4.47145	4.9e-05	0.313218	0.717305	Pearson
KIF5C	DCTN1	0.35	2.5617	0.0137	0.076342	0.57466	Pearson
KIF5C	PLEKHM1	-0.098	-0.675141	0.503	-0.369032	0.188383	Pearson
KIF5B	SPAG9	0.54	4.37051	6.81e-05	0.302016	0.711245	Pearson
KIF5B	PLEKHM2	-0.099	-0.679331	0.5	-0.369557	0.187796	Pearson
KIF5B	KLC1	-0.24	-1.66728	0.102	-0.485261	0.0480822	Pearson
KIF5B	ARL8B	-0.014	-0.0939479	0.926	-0.293767	0.268529	Pearson
KIF5B	MAPK8IP3	-0.12	-0.846926	0.401	-0.390344	0.164255	Pearson
KIF5B	ARL8A	-0.29	-2.08398	0.0426	-0.528789	-0.010501	Pearson
KIF5B	KIF5A	0.096	0.661832	0.511	-0.190246	0.367362	Pearson
KIF5B	DYNC1I1	-0.13	-0.91113	0.367	-0.398189	0.155203	Pearson
KIF5B	ARF6	0.43	3.28205	0.00195	0.171422	0.635801	Pearson
KIF5B	KIF5C	0.08	0.550964	0.584	-0.205723	0.353345	Pearson
KIF5B	KIF5B	1	3.25322e+08	0	1	1	Pearson
KIF5B	KLC2	0.046	0.313656	0.755	-0.238559	0.322752	Pearson
KIF5B	DYNC1H1	0.3	2.16542	0.0355	0.0218455	0.536915	Pearson
KIF5B	DCTN1	0.32	2.31689	0.0249	0.0428227	0.551692	Pearson
KIF5B	PLEKHM1	-0.24	-1.67718	0.1	-0.486333	0.0466815	Pearson
KLC2	SPAG9	-0.12	-0.857385	0.396	-0.391626	0.162781	Pearson
KLC2	PLEKHM2	0.5	3.95982	0.000253	0.254802	0.685015	Pearson
KLC2	KLC1	0.23	1.6143	0.113	-0.0555778	0.479494	Pearson
KLC2	ARL8B	-0.069	-0.475707	0.636	-0.343728	0.216182	Pearson
KLC2	MAPK8IP3	0.16	1.09961	0.277	-0.128551	0.420827	Pearson
KLC2	ARL8A	0.48	3.70724	0.000552	0.224495	0.66757	Pearson
KLC2	KIF5A	0.35	2.60181	0.0124	0.081783	0.578315	Pearson
KLC2	DYNC1I1	-0.26	-1.87105	0.0676	-0.506954	0.0193375	Pearson
KLC2	ARF6	0.23	1.61906	0.112	-0.0549041	0.480014	Pearson
KLC2	KIF5C	0.3	2.19312	0.0333	0.0256935	0.53965	Pearson
KLC2	KIF5B	0.046	0.313656	0.755	-0.238559	0.322752	Pearson
KLC2	KLC2	1	Inf	0	1	1	Pearson
KLC2	DYNC1H1	0.15	1.06647	0.292	-0.133244	0.416889	Pearson
KLC2	DCTN1	0.16	1.09355	0.28	-0.129409	0.420108	Pearson
KLC2	PLEKHM1	-0.26	-1.87768	0.0666	-0.507647	0.018405	Pearson
DYNC1H1	SPAG9	0.42	3.16671	0.00271	0.156607	0.626643	Pearson
DYNC1H1	PLEKHM2	0.44	3.31847	0.00175	0.176065	0.638644	Pearson
DYNC1H1	KLC1	-0.012	-0.0845841	0.933	-0.292519	0.269796	Pearson
DYNC1H1	ARL8B	0.16	1.11103	0.272	-0.126934	0.422178	Pearson
DYNC1H1	MAPK8IP3	-0.0025	-0.016869	0.987	-0.283461	0.278929	Pearson
DYNC1H1	ARL8A	-0.25	-1.7589	0.0851	-0.495111	0.0351392	Pearson
DYNC1H1	KIF5A	0.14	0.977594	0.333	-0.145816	0.406239	Pearson
DYNC1H1	DYNC1I1	-0.24	-1.72816	0.0905	-0.491823	0.0394786	Pearson
DYNC1H1	ARF6	0.5	3.98262	0.000235	0.25749	0.68654	Pearson
DYNC1H1	KIF5C	0.55	4.47145	4.9e-05	0.313218	0.717305	Pearson
DYNC1H1	KIF5B	0.3	2.16542	0.0355	0.0218455	0.536915	Pearson
DYNC1H1	KLC2	0.15	1.06647	0.292	-0.133244	0.416889	Pearson
DYNC1H1	DYNC1H1	1	3.25322e+08	0	1	1	Pearson
DYNC1H1	DCTN1	0.43	3.27096	0.00201	0.170006	0.634931	Pearson
DYNC1H1	PLEKHM1	0.067	0.457134	0.65	-0.218757	0.341343	Pearson
DCTN1	SPAG9	0.21	1.45198	0.153	-0.0785784	0.461504	Pearson
DCTN1	PLEKHM2	0.42	3.17701	0.00263	0.157938	0.62747	Pearson
DCTN1	KLC1	-0.22	-1.53002	0.133	-0.470214	0.067514	Pearson
DCTN1	ARL8B	-0.055	-0.374567	0.71	-0.330679	0.230173	Pearson
DCTN1	MAPK8IP3	-0.21	-1.47304	0.147	-0.463866	0.0755916	Pearson
DCTN1	ARL8A	-0.2	-1.36591	0.178	-0.451772	0.0907871	Pearson
DCTN1	KIF5A	0.49	3.87579	0.000329	0.244823	0.679325	Pearson
DCTN1	DYNC1I1	0.0045	0.0309001	0.975	-0.277041	0.285342	Pearson
DCTN1	ARF6	0.046	0.315758	0.754	-0.23827	0.323027	Pearson
DCTN1	KIF5C	0.35	2.5617	0.0137	0.076342	0.57466	Pearson
DCTN1	KIF5B	0.32	2.31689	0.0249	0.0428227	0.551692	Pearson
DCTN1	KLC2	0.16	1.09355	0.28	-0.129409	0.420108	Pearson
DCTN1	DYNC1H1	0.43	3.27096	0.00201	0.170006	0.634931	Pearson
DCTN1	DCTN1	1	Inf	0	1	1	Pearson
DCTN1	PLEKHM1	0.15	1.027	0.31	-0.13883	0.412176	Pearson
PLEKHM1	SPAG9	0.08	0.546973	0.587	-0.206278	0.352837	Pearson
PLEKHM1	PLEKHM2	-0.044	-0.299959	0.766	-0.320963	0.24044	Pearson
PLEKHM1	KLC1	0.24	1.67069	0.101	-0.0475995	0.485631	Pearson
PLEKHM1	ARL8B	0.093	0.64107	0.525	-0.19315	0.364751	Pearson
PLEKHM1	MAPK8IP3	0.21	1.49962	0.14	-0.0718233	0.466834	Pearson
PLEKHM1	ARL8A	-0.28	-2.03819	0.0472	-0.524166	-0.0041056	Pearson
PLEKHM1	KIF5A	-0.019	-0.130996	0.896	-0.298696	0.263508	Pearson
PLEKHM1	DYNC1I1	0.053	0.362531	0.719	-0.231832	0.329116	Pearson
PLEKHM1	ARF6	-0.41	-3.05905	0.00366	-0.617881	-0.142629	Pearson
PLEKHM1	KIF5C	-0.098	-0.675141	0.503	-0.369032	0.188383	Pearson
PLEKHM1	KIF5B	-0.24	-1.67718	0.1	-0.486333	0.0466815	Pearson
PLEKHM1	KLC2	-0.26	-1.87768	0.0666	-0.507647	0.018405	Pearson
PLEKHM1	DYNC1H1	0.067	0.457134	0.65	-0.218757	0.341343	Pearson
PLEKHM1	DCTN1	0.15	1.027	0.31	-0.13883	0.412176	Pearson
PLEKHM1	PLEKHM1	1	Inf	0	1	1	Pearson
